# Supplementary material for: Factor-inhibiting hypoxia-inducible factor (FIH) catalyses the post-translational hydroxylation of histidinyl residues within ankyrin repeat domains
Source: FEBS J. 2011 Feb 23;278(7):1086–97. doi: 10.1111/j.1742-4658.2011.08022.x (PMC3569879; doi:10.1111/j.1742-4658.2011.08022.x)
Supplement: Supplementary file 1 — Fig. S1. His 553 in TNK2538–558(RVSVVEYLLQHGADVHAKDKG) is hydroxylated by FIH. Fig. S2. 1D 1H NMR and 2D1H–13C HSQC analyses ofhydroxylation of the TNKS2538–558 peptide. Fig. S3. His 711 in TNKS1696–715(RVSVVEYLLHHGADVHAKDK) is hydroxylated by FIH. Fig. S4. His 245 in TRPV4249–269(RCKHYVELLVAQGADVHAQAR) is hydroxylated by FIH. Fig. S5. FIH-catalysed His-hydroxylation is less efficient than that of Asn and Asp hydroxylations. Fig. S6. The presence ofβ-hydroxyhistidine in the glycopeptide antibioticbleomycin. Fig. S7. Biosynthesis ofβ-hydroxyhistidine found in nikkomycin antibiotics. Table S1. Refinement statistics for theFIH·TNKS 538-558·Fe(II)·2OG crystalstructure. [file febs0278-1086-sd1.zip]

Archive with 1 entries (1 files):
- febs_8022_sm_TableS1_FigsS1-S7.pdf
